# Supplementary material for: Sulfur-Oxidizing Bacteria Alleviate Salt and Cadmium Stress in Halophyte Tripolium pannonicum (Jacq.) Dobrocz
Source: Int J Mol Sci. 2024 Feb 20;25(5):2455. doi: 10.3390/ijms25052455 (PMC10931265; doi:10.3390/ijms25052455)
Supplement: Supplementary file 1 [file ijms-25-02455-s001.zip]

Archive with 6 entries (6 files):
- Supplement 3.docx
- __MACOSX/._Supplement 3.docx
- Supplement 1 .docx
- __MACOSX/._Supplement 1 .docx
- Supplement 2 .docx
- __MACOSX/._Supplement 2 .docx
